# Supplementary material for: Examining the Planning Policies of Urban Villages Guided by China’s New-Type Urbanization: A Case Study of Hangzhou City
Source: Int J Environ Res Public Health. 2022 Dec 10;19(24):16596. doi: 10.3390/ijerph192416596 (PMC9779472; doi:10.3390/ijerph192416596)
Supplement: Supplementary file 1 [file ijerph-19-16596-s001.zip]

Archive with 4 entries (3 files):
- supplementary file/
- supplementary file/calculation of keywords frequency.xlsx
- supplementary file/English Editing Certificate.pdf
- supplementary file/list of policies.xlsx
