# Supplementary material for: Examining the Planning Policies of Urban Villages Guided by China’s New-Type Urbanization: A Case Study of Hangzhou City
Source: Int J Environ Res Public Health. 2022 Dec 10;19(24):16596. doi: 10.3390/ijerph192416596 (PMC9779472; doi:10.3390/ijerph192416596)
Supplement: Supplementary file 1 [file ijerph-19-16596-s001.zip › supplementary file/calculation of keywords frequency.xlsx]

## Sheet: Sheet1
			Frequency	No.	1	2	3	4	5	6	7	8	9	10	11	12	13	14	15	16	17	18	19	20	21	22	23	24	25	26	27	28	29	30	31	32	33	34	35	36	37	38	39	40	41	42	43	44	45
编号	关键词/短句	Keywords/short sentences	242	Year	1983	1985	1992	1996	1997	1998	1998	1998	1999	1999	1999	2000	2000	2000	2000	2001	2001	2002	2002	2002	2002	2002	2003	2003	2003	2004	2004	2004	2005	2005	2005	2005	2005	2005	2006	2006	2006	2006	2007	2007	2007	2007	2007	2007	2007
A3	房屋拆迁补偿（包括搬家补贴和临时过渡费以及拆迁争议解决）	A11-Compensation for housing demolition	15								1												1		1				1							1				1			1
A3	宅基地置换：迁建	A12-Homestead transfer - Relocation to new homestead	6								1			1											1
A3	宅基地置换：以宅基地换城镇公寓式住房	A13-Homestead transfer - Relocation to urban apartments	16								1									1					1	1					1	1		1	1												1
A3	宅基地置换：货币化安置	A14-Homestead transfer - Monetized placement	9								1
		A15-Homestead approval and property registration	9							1		1						1	1					1									1
		A21-Management of housing rental market for migrants	6					1														1									1														1		1
		A22-Develop tourism industry	7																																				1		1	1			1
		B11-Land use index and regulations	12			1				1	1			1	1		1								1								1
		B12-Regulation of size and style of houses	19							1		1			1					1	1					1		1					1						1		1		1		1		1
		B13-Design with standard of urban apartment community	15																	1	1					1	1	1					1						1		1		1		1		1
		B14-Protect natural resources	10																									1
B1	注重农村住房改造建设与历史古迹修复、生态环境保护相结合，保护古村落、古建筑和古树名木，因地制宜运用当地特色建筑材料和建筑元素	B15-Protect historical sites and trees	11								1																	1
B1	农村示范村/名胜风景区内或外围乡镇村布局应充分结合地形，尊重村庄原有肌理和格局，充分保护和利用当地自然资源、历史文脉，延续原有水网与街巷空间/肌理，营造丰富多变的街巷空间	B16-Protect the original village textures	4
B2	多层公寓按个人出资、政府组织、市场运作原则，统一规划和招标建设	B21-Uniformly planned and constructed by local government	8										1							1						1	1										1						1
B2	以村（居民区）一级机构为主集资统建	B22-Funded and uniformly constructed by village collectives	3											1	1																		1
		B23-Encourage local villagers’ participation in construction	8																									1													1				1
B3	处理违章建房行为（一户多宅、占用耕地、建新不拆旧	C11-Illegal construction demolition	25		1	1	1		1	1				1		1	1		1		1							1											1				1		1		1		1
B1	控制农居房体量、高度、色调，与自然、人文景观协调（农居建筑层次≤3层，层高≤3.4米，上人坡屋顶最高处≤1.5米，总建筑高度≤10.2米。半地下室、架空层等层高超过2.2米(含2.2米)的均各按1层计算），设计通用图集	C12-Environmental improvement	16																									1													1		1		1				1
C1	道路整治-路网、路灯、路牌	C21-Municipal public facilities construction	25										1													1		1		1								1	1		1		1	1	1	1			1
C2	社区管理工作（群防群治）纳入城管范围，实施物业管理，注入社区管理理念	C22-Public service facilities construction	18																									1						1					1		1		1					1
						Compulsory policy
						Guiding policy
[truncated: 39 more columns]
