# Supplementary material for: Examining the Planning Policies of Urban Villages Guided by China’s New-Type Urbanization: A Case Study of Hangzhou City
Source: Int J Environ Res Public Health. 2022 Dec 10;19(24):16596. doi: 10.3390/ijerph192416596 (PMC9779472; doi:10.3390/ijerph192416596)
Supplement: Supplementary file 1 [file ijerph-19-16596-s001.zip › supplementary file/list of policies.xlsx]

## Sheet: Sheet1
No.	Policy Name (Chinese)	Policy Name	Document No.
1	杭州西湖风景名胜区保护管理条例	Regulations on the Protection and Management of Hangzhou West Lake Scenic Area	Adopted in Hangzhou Sixth People's Congress Standing Committee, the fourth meeting on December 26, 1983
2	关于执行《杭州市城市规划建设管理实施办法》有关问题的具体规定	Specific provisions on the implementation of the "Measures for the Implementation of Hangzhou City Planning and Construction Administration"	Hangzhou Development and Reform Commission [1985] No.226
3	杭州市城市规划管理条例	Urban planning and management regulations in Hangzhou	Adopted in Hangzhou Seventh People's Congress Standing Committee, the thirty-first meeting on March 21, 1992
4	杭州市农村私有房屋租赁管理暂行规定	Temporary regulations on the management of rural private housing leases	Hangzhou Municipal People's Government Order (No.98)
5	关于非农业建设用地清查处理意见的通知	Opinions on the non-agricultural construction land inventory processing opinions	Hangzhou Government [1997] No. 14
6	关于进一步加强农村宅基地管理的通知	Notice on further strengthening the management of rural homesteads	Hangzhou Government [1998] No. 19
7	杭州市征用集体所有土地房屋拆迁管理条例	Regulations on demolition and relocation for expropriation of collectively owned land in Hangzhou	Adopted in Hangzhou Ninth People's Congress Standing Committee, the fifth meeting on October 17, 1997
8	关于在市区开展撤村建居改革试点工作的意见	Opinions on carrying out the pilot reform of canceling village committees and constructing residential committees in urban areas	Hangzhou Government Office [1998] No. 126
9	关于撤村建居改革试点的若干政策	Policies on pilot reform of canceling village committees and constructing residential committees	Hangzhou Government Office [1999] No. 11
10	关于规范撤村建居试点村村民住宅建设有关问题的意见	Opinions on issues related to the construction of villagers' residences in the pilot villages of canceling village committees and constructing residential committees	Hangzhou Government [1999] No. 85
11	关于农居点详细规划编制申报程序和编制办法实施意见的通知	Notice on the procedures and implementation opinions on the detailed planning of rural residential areas	Hangzhou Government Office File [1999] No. 233
12	关于杭州市市区农村私人违法建房处理意见的通知	Notice on handling opinions of private illegal housing construction in villages of Hangzhou City	Hangzhou Government [2000] No. 4
13	关于全面开展市区农村宅基地清查工作实施意见的通知	Notice on the implementation of comprehensive rural homestead inventory work in Hangzhou City	Hangzhou Government Office File [2000] No. 39
14	关于印发杭州市撤村建居居民自建住宅房地产权登记若干规定的通知	Provisions on the registration of property rights of self-built residential houses in Hangzhou City	Hangzhou Government Office [2000] No. 10
15	关于开展市区274个行政村房屋面积测绘调查工作实施意见的通知	Notice on the implementation of the survey and mapping on the274 administrative village houses in the Hangzhou City	Hangzhou Government Office File [2000] No. 116
16	关于扩大撤村（乡镇）建居（街）改革试点推行农转居多层公寓建设的意见	Opinions on expanding the reform of canceling village committees and constructing residential committees and promoting the construction of multi-story apartments of farmers to residents	Hangzhou Government [2001] No. 29
17	关于贯彻国务院国发〔2001〕15号文件进一步加强国有土地资产管理的若干意见	Several opinions on the implementation of the State Council State Development [2001] No. 15 document to further strengthen the management of state-owned land assets	Hangzhou Government [2001] No. 15
18	杭州市农村私有房屋租赁管理暂行规定	Temporary regulations on the management of rural private housing leases	Amended and reissued in accordance with Municipal Decree No. 179
19	关于拆迁集体所有土地住宅房屋搬家补贴费和临时过渡费标准规定的通知	Notice on the moving allowance fee and temporary transition fee standard for the demolition of residential housing in collectively owned land	Hangzhou Government [2002] No. 88
20	关于撤村建居居民自建住宅房地产权登记发证工作若干规定补充意见的通知	Notice of supplementary opinions on some provisions on the registration and certification of the property rights of houses of self-built residential buildings for villagers	Hangzhou Government Office [2002] No. 39
21	关于印发《杭州西湖风景名胜区农居建设和拆迁安置管理办法》的通知	Notice on the Issuance of "Management measures for the construction, demolition, and relocation of villagers' dwellings in the West Lake Scenic Spot of Hangzhou	Hangzhou Government Office [2002] No. 53
22	撤村建居农转居多层公寓建设管理实施办法	The implementation measures for the construction and management of multi-storey apartments for of projects of canceling village committees and constructing residential committees	Hangzhou Government Office File [2002] No. 80
23	关于开展城中村改造试点工作实施意见的通知	Notice on the implementation of the pilot work of urban village redevelopment	Hangzhou Government Office Letter [2003] No. 75
24	关于“百村示范、千村整治”工程的实施意见	On the implementation of the "Improving housands of villages and making hundreds of villages as models (bai-cun-shi-fan-qian-cun-zheng-zhi) " project	Hangzhou Government Office [2003] No. 5
25	关于印发杭州市征用集体所有土地房屋拆迁争议裁决办法的通知	Measures on disputes over demolition and relocation of houses on expropriated collectively owned land in Hangzhou	Hangzhou Government Office [2003] No.33
26	关于统筹城乡发展促进农民增收的若干意见	Several opinions on the coordination of urban and rural development to promote farmers' income	Hangzhou Government [2004] No. 12
27	关于继续深入开展撤村建居与城中村改造的实施意见	Opinions on the further implementing projects of canceling village committees and constructing residential committees and urban village redevelopment	Hangzhou Government Office [2004] No.5
28	关于印发杭州市撤村建居农转居多层公寓房屋所有权登记发证暂行规定的通知	Notice on printing and distributing the Interim provisions on the registration and certification of house ownership for multi-storey apartments in projects of canceling village committees and constructing residential committees in Hangzhou	Hangzhou Government Office [2004] No.22
29	杭州市市区农居建设管理暂行办法	Interim measures of administration of constructing villagers' housing in Hangzhou City	Hangzhou Government Office [2005] No.4
30	关于完善撤村建居和城中村改造有关政策的意见	Opinions on improving policies related to the relocation of villages and reconstruction of villages in cities	Hangzhou Government Office [2005] No.8
31	关于公布杭州市农转居多层公寓建安价成本价综合价2005年度指导价的通知	Guidance on the construction price of multi-storey apartments for projects of canceling village committees and constructing residential committees in Hangzhou city	Hangzhou Government Office Letter [2005] No. 77
32	关于相应下放集体土地房屋拆迁争议处理权限有关事项的通知	Notice on matters related to the corresponding delegated authority for handling disputes over demolition and removal of collective land and housing	Hangzhou Government Office Letter [2005] No. 211
33	关于杭州市区实施一区一统筹一村(片)一方案城中村改造试点的通知	Notice on the implementation of one district, one overall plan, one village (piece) and one plan in the urban village redevelopment pilot project in Hangzhou City	Hangzhou Government Office Letter [2005] No. 266
34	关于加强城郊结合部城市化管理区域环境卫生长效管理若干意见的通知	Notice of several opinions on strengthening long-term environmental health management in urban management area of suburban fringe	Hangzhou Government Office Letter [2005] No. 313
35	关于“以工促农、以城带乡”推进社会主义新农村建设的若干意见	Some opinions on promoting the construction of new socialist countryside by "promoting agriculture by industry and leading countryside by city"	Hangzhou Government [2006] No. 2
36	关于进一步加强和改进征地拆迁工作的意见	Opinions on further strengthening and improving the work of land expropriation and housing demolition	Hangzhou Government [2006] No. 5
37	关于印发《杭州市社会主义新农村建设规划》的通知	Notice on printing and distributing "Hangzhou New Socialist Rural Construction Plan"	Hangzhou Government [2006] No. 15
38	关于促进乡村休闲观光旅游业发展若干意见的通知	Several opinions on promoting the development of rural leisure and sightseeing tourism	Hangzhou Government Office [2006] No.44
39	关于老城区农村分类推进建设整治的实施意见	Opinions on the implementation of classified construction and renovation in rural areas of the old city	Hangzhou Government Office [2007] No.4
40	关于杭州市农村消防工作建设标准的通知	Notice on construction standard of rural fire control work in Hangzhou	Hangzhou Government Office [2007] No.6
41	关于印发《2007年杭州市新农村建设工作要点》的通知	Notice on printing and distributing "Key points of hangzhou New Rural Construction work in 2007"	Hangzhou Government Office [2007] No.23
42	关于进一步加强城乡规划工作的意见	Opinions on further strengthening urban and rural planning	Hangzhou Government Office [2007] No.22
43	关于加快杭州市区推进撤村建居和城中村改造工作的若干意见	Some opinions on speeding up the work of canceling village committees and constructing residential committees and redevelopment of urban villages in Hangzhou City	Hangzhou Government [2007] No. 16
44	关于进一步加强农村文化建设的实施意见	Opinions on further strengthening the implementation of rural cultural construction	Hangzhou Government Office [2007] No.10
45	关于杭州市老城区撤村建居地区环境整治工程实施意见的通知	Implementation opinions of environmental renovation project in the old urban area of Hangzhou	Hangzhou Government Office Letter [2007] No. 218
46	关于集体土地上住宅房屋权属登记试点工作实施方案的通知	Notice on the implementation plan of the pilot work of registration of housing ownership on collective land	Hangzhou Government Office Letter [2007] No. 235
47	关于印发杭州市征用集体所有土地房屋拆迁争议裁决办法的通知	Ruling measures on disputes over demolition and relocation of Houses on expropriated collectively owned land in Hangzhou	Hangzhou Government Office [2007] No.45
48	关于深入实施“百村示范、千村整治”工程的若干意见	Several opinions on in-depth implementation of the project of "Improving thousands of villages and making hundreds of villages as models (bai-cun-shi-fan-qian-cun-zheng-zhi) "	Hangzhou Government [2008] No. 2
49	杭州市人民政府关于切实推进节约集约利用土地的实施意见	Implementation opinions on promoting economical and intensive land use	Hangzhou Government [2008] No. 6
50	关于加强我市拆迁安置房统筹管理的若干意见	Some opinions on strengthening the overall management of demolition and resettlement housing in Hangzhou City	Hangzhou Government Office [2008] No.18
51	关于杭州市集体土地住宅房屋拆迁货币化安置实施意见(试行)的通知	Notice on Hangzhou collective land residential housing demolition and monetization resettlement implementation opinions (trial)	Hangzhou Government Office Letter [2009] No. 51
52	关于印发杭州市征收集体所有土地房屋拆迁补偿办法的通知	Notice on printing and distributing compensation measures for demolition and relocation of houses in the collective-owned Land in Hangzhou	Hangzhou Government Office Letter [2009] No. 123
53	关于印发杭州市区集体土地房屋拆迁搬家补贴费、非住宅搬迁补贴费、住宅临时过渡费等三项费用标准的通知	Notice on the issuance of the three fee standards of moving allowance fee, non-residential relocation allowance fee and residential temporary transition fee for the demolition and relocation of houses in the collective land in Hangzhou City	Hangzhou Government Office Letter [2009] No. 119
54	关于加快推进宅基地使用权登记发证工作的通知	Notice on accelerating the registration and certification of the right to use village homesteads	Hangzhou Government Office Letter [2009] No. 173
55	关于加强农村基层卫生服务能力建设的意见	Opinions on strengthening the capacity of building rural primary health services	Hangzhou Government Office Letter [2009] No. 88
56	关于开展杭州市“风情小镇”创建工作的实施意见	Implementation opinions on the establishment of "style town" in Hangzhou	Hangzhou Government Office Letter [2009] No. 374
57	关于加快农村住房改造建设的实施意见	Opinions on accelerating the implementation of rural housing redevelopment and construction	Hangzhou Government [2009] No. 34
58	关于进一步加强集体土地征地拆迁工作的通知	Notice on further strengthening the work of expropriation and demolition of collective land	Hangzhou Government Office Letter [2010] No. 14
59	关于加强“农转非”居民拆迁安置小区物业管理的若干意见	Some opinions on strengthening the property management of the resettlement residential area of "non-agricultural" residents	Hangzhou Government [2010] No. 10
60	关于加强农村行政村劳动保障服务室建设的意见	Opinions on strengthening the construction of labor security service rooms in rural administrative villages	Hangzhou Government Office [2010] No.6
61	关于开展美丽乡村建设的实施意见	Implementation opinions on developing beautiful countryside	Hangzhou Government Office [2011] No.7
62	关于推进城乡统筹农村居家养老服务工作的实施意见	Opinions on the implementation of promoting home care services in rural areas	Hangzhou Government Office [2011] No.12
63	《关于建设美丽乡村精品线路和精品区块的实施意见》和《关于开展历史文化村落保护利用的实施意见》的通知	Notice of "Implementation Opinions on The Construction of Beautiful Rural High-quality Lines and High-quality Blocks" and "Implementation Opinions on the Protection and Utilization of Historical and Cultural Villages"	Hangzhou Government Office File [2013] No.9
64	关于印发杭州市“三改一拆”三年行动计划（2013-2015）的通知	Notice on printing and distributing Hangzhou's "Three Reform and One Demolition" three-year Action Plan (2013-2015)	Hangzhou Government Office Letter [2013] No. 40
65	关于实施农房改造建设示范村工程的意见	Opinions on implementing the project of redevelopment of rural houses	Hangzhou Government Office Letter [2013] No. 93
66	关于农村土地综合整治整乡镇推进试点工作的实施意见	Opinions on the implementation of the pilot work of promoting the comprehensive consolidation of rural land in towns and townships	Hangzhou Government Office [2013] No.4
67	关于推进全市农村文化礼堂建设的意见	Opinions on promoting the construction of villages' cultural auditorium in Hangzhou	Hangzhou Government Office [2013] No.9
68	关于进一步加强农村宅基地管理切实维护农民权益的意见	Opinions on further strengthening rural homestead management and earnestly safeguarding farmers' rights and interests	Hangzhou Government Office Letter [2014] No. 76
69	关于印发深化农村居家养老服务实施办法的通知	Notice on the issuance of deepening the implementation of rural home care services	Hangzhou Government Office Letter [2014] No. 89
70	杭州市征收集体所有土地房屋补偿条例	Regulations on compensation for housing expropriation of collectively owned land in Hangzhou	Hangzhou Government Office Letter [2014] No. 136
71	关于印发“杭派民居”示范村创建工作实施办法的通知	Notice on the issuance of the "Hangzhou-style residential" model village	Hangzhou Government Office Letter [2014] No. 158
72	关于加快推进棚户区改造工作的实施意见	Opinions on accelerating the implementation of shantytown renovation work	Hangzhou Government Office Letter [2015] No. 98
73	关于分户农户购买专项用房实施办法的通知	Notice on the implementation measures for village splitted households to purchase special housing	Hangzhou Government Office Letter [2015] No. 109
74	关于印发杭州市征收集体所有土地住宅房屋补偿货币化安置指导意见的通知	Guidance on monetized resettlement of residential housing compensation for expropriation of collectively owned land in Hangzhou	Hangzhou Government Office Letter [2015] No. 140
75	关于进一步规范市区征收集体所有土地非住宅房屋补偿管理的通知	Notice on further standardizing the management of compensation for non-residential houses on collectively owned land expropriated in urban areas	Hangzhou Government Office [2015] No.5
76	关于印发杭州市城市总体规划实施任务分解方案的通知	Notice on the issuance of the decomposition plan of the implementation tasks of Hangzhou City Master Plan	Hangzhou Government Office Letter [2016] No. 68
77	关于开展杭州市主城区城中村改造五年攻坚行动（2016—2020年）的实施意见	Opinions on the implementation of the five-year plan to redevelop urban villages in the main urban area of Hangzhou (2016-2020)	Hangzhou Government Office File [2016] No.38
78	关于印发杭州市城市建设“十三五”规划的通知	Notice on the issuance of hangzhou city construction "13th Five-Year plan"	Hangzhou Government Office Letter [2017] No. 9
79	关于印发杭州市社会发展（基本公共服务均等化）“十三五”规划的通知	Notice on printing and distributing the 13th Five-Year Plan of Hangzhou Social Development (equalization of basic public Services)	Hangzhou Government Office Letter [2017] No. 26
80	关于印发杭州市农村住房建设管理暂行办法的通知	Notice on printing and distributing interim measures for the administration of rural housing construction in Hangzhou	Hangzhou Government Office Letter [2018] No. 32
81	关于印发杭州市居住出租房屋“旅馆式”管理实施方案的通知	Notice on printing and distributing the implementation plan of "hotel style" management of residential rental housing in Hangzhou	Hangzhou Government Office Letter [2018] No. 39
82	关于印发杭州市区征收集体土地房屋住宅搬家补贴费、非住宅搬迁补贴费、住宅临时过渡费等三项费用标准的通知	Notice on the regulations of housing moving allowance fee and temporary transition fee standard for demolited houses in the collectively owned land residential	Hangzhou Government Office Letter [2018] No. 68
83	关于进一步加强全市乡村规划管理工作的指导意见	Guidance on further strengthening the rural planning and administration in Hangzhou	Hangzhou Government Office Letter [2018] No. 102
84	关于调整杭州市区征收集体所有土地房屋私有住宅搬家补贴费、临时过渡费和非住宅搬迁补贴费标准的通知	Notice on the regulations adjustments of housing moving allowance fee and temporary transition fee standard for demolited houses in the collectively owned land residential	Hangzhou Government Office Letter [2021] No. 59
